# Supplementary material for: Integrated ATAC-Seq and RNA-Seq Data Analysis to Reveal OsbZIP14 Function in Rice in Response to Heat Stress
Source: Int J Mol Sci. 2023 Mar 15;24(6):5619. doi: 10.3390/ijms24065619 (PMC10057503; doi:10.3390/ijms24065619)
Supplement: Supplementary file 1 [file ijms-24-05619-s001.zip]

Archive with 1 entries (1 files):
- ijms-2277975-supplementary.pdf
